# Supplementary material for: Avocado rhizosphere community profiling: white root rot and its impact on microbial composition
Source: Front Microbiol. 2025 May 23;16:1583797. doi: 10.3389/fmicb.2025.1583797 (PMC12141342; doi:10.3389/fmicb.2025.1583797)
Supplement: Supplementary file 2 [file Table_1.XLSX]

## Sheet: Submitting_information
Avocado Rhizosphere Community Profiling: White Root Rot and its Impact on Microbial Composition Phinda Magagula1,2, Velushka Swart2,3, Arista Fourie4, Alicia Vermeulen2, Johannes Harold Nelson2,3, Zelda van Rooyen5, Noëlani van den Berg2,3* 1Department of Plant and Soil Sciences, University of Pretoria, Pretoria, South Africa 2Hans Merensky Chair in Avocado Research, Forestry and Agricultural Bio…

## Sheet: Table S1
Supplementary Table S1: Location of avocado trees at Orchard A and Orchard B, Tzaneen, South Africa
Orchard name	Sample name	Location
Orchard A	S29F	23°48'54.3"S 30°06'54.1"E
Orchard A	S31F	23°48'53.4"S 30°06'52.3"E
Orchard A	S44F	23°48'55.3"S 30°06'52.8"E
Orchard A	S47F	23°48'55.8"S 30°06'53.0"E
Orchard A	S48F	23°48'55.8"S 30°06'52.7"E
Orchard A	S1F	23°48'55.3"S 30°06'55.8"E
Orchard A	S37F	23°48'55.8"S 30°06'53.9"E
Orchard A	S35F	23°48'56.0"S 30°06'53.3"E
Orchard A	S53F	23°48'55.4"S 30°06'54.7"E
Orchard A	S58F	23°48'54.3"S 30°06'54.4"E
Orchard A	AS70F	23°48'55.8"S 30°06'53.0"E
Orchard A	AS1F	23°48'55.3"S 30°06'55.6"E
Orchard A	AS61F	23°48'54.3"S 30°06'55.0"E
Orchard A	AS115F	23°48'56.0"S 30°06'53.1"E
Orchard A	AS5F	23°48'55.4"S 30°06'54.8"E
Orchard A	AS60F	23°48'54.3"S 30°06'54.0"E
Orchard A	AS72F	23°48'54.3"S 30°06'54.2"E
Orchard A	AS111F	23°48'55.7"S 30°06'52.8"E
Orchard A	AS107F	23°48'55.8"S 30°06'52.7"E
Orchard A	AS3F	23°48'54.3"S 30°06'54.2"E
Orchard A	AS58F	23°48'56.3"S 30°06'52.6"E
Orchard A	AS89F	23°48'56.3"S 30°06'52.3"E
Orchard A	AS81F	23°48'54.3"S 30°06'54.2"E
Orchard A	AS56F	23°48'55.3"S 30°06'55.6"E
Orchard A	AS84F	23°48'55.4"S 30°06'54.8"E
Orchard A	AS90F	23°48'54.3"S 30°06'55.0"E
Orchard A	AS65F	23°48'55.1"S 30°06'53.2"E
Orchard A	AS66F	23°48'55.3"S 30°06'53.1"E
Orchard A	AS108F	23°48'53.9"S 30°06'52.3"E
Orchard B	S9W	23°44'44.7"S 30°06'18.5"E
Orchard B	S12W	23°44'46.6"S 30°06'18.1"E
Orchard B	S36W	23°44'44.4"S 30°06'17.8"E
Orchard B	S16W	23°44'46.1"S 30°06'17.3"E
Orchard B	S11W	23°44'43.4"S 30°06'17.7"E
Orchard B	S17W	23°44'45.7"S 30°06'17.4"E
Orchard B	S15W	23°44'43.5"S 30°06'17.2"E
Orchard B	S10W	23°44'44.5"S 30°06'16.7"E
Orchard B	S21W	23°44'45.2"S 30°06'16.3"E
Orchard B	S38W	23°44'44.8"S 30°06'15.8"E
Orchard B	AS43W	23°44'45.6"S 30°06'16.1"E
Orchard B	AS4W	23°44'44.4"S 30°06'15.7"E
Orchard B	AS62W	23°44'43.8"S 30°06'18.2"E
Orchard B	AS28W	23°44'44.6"S 30°06'18.4"E
Orchard B	AS58W	23°44'43.2"S 30°06'18.8"E
Orchard B	AS67W	23°44'44.7"S 30°06'20.0"E
Orchard B	AS65W	23°44'43.4"S 30°06'20.8"E
Orchard B	AS46W	23°44'43.3"S 30°06'21.3"E
Orchard B	AS34W	23°44'42.6"S 30°06'21.2"E
Orchard B	AS19W	23°44'40.4"S 30°06'21.6"E
Orchard B	AS9W	23°44'39.8"S 30°06'22.5"E
Orchard B	AS15W	23°44'41.4"S 30°06'22.3"E
Orchard B	AS5W	23°44'40.2"S 30°06'23.2"E
Orchard B	AS3W	23°44'39.8"S 30°06'23.8"E
Orchard B	AS10W	23°44'40.1"S 30°06'24.4"E
Orchard B	AS17W	23°44'40.5"S 30°06'24.3"E
Orchard B	AS64W	23°44'40.1"S 30°06'24.8"E
Orchard B	AS36W	23°44'39.0"S 30°06'22.9"E
Orchard B	AS27W	23°44'39.0"S 30°06'22.5"E
Orchard B	AS60W	23°44'39.7"S 30°06'21.9"E

## Sheet: Table S2
Supplementary Table S2: qPCR results of rhizosphere soil samples collected from Orchard A and Orchard B to detect Dematophora necatrix using specific primers R7 and R10.
Orchard Name	Sample Name	Cq average	Tree Status	Tree Category
N/A	Negative control	0	Negative	N/A
N/A	Positive Control	19.51	Positive	N/A
Orchard A	S29F	26.51	Positive	White root rot symptomatic
Orchard A	S31F	24.3	Positive	White root rot symptomatic
Orchard A	S44F	24.82	Positive	White root rot symptomatic
Orchard A	S47F	25.75	Positive	White root rot symptomatic
Orchard A	S48F	23.53	Positive	White root rot symptomatic
Orchard A	S1F	23.79	Positive	White root rot symptomatic
Orchard A	S37F	29.23	Positive	White root rot symptomatic
Orchard A	S35F	26.84	Positive	White root rot symptomatic
Orchard A	S53F	26.88	Positive	White root rot symptomatic
Orchard A	S58F	24.39	Positive	White root rot symptomatic
Orchard A	AS3F	22.65	Positive	White root rot symptomatic
Orchard A	AS58F	27.45	Positive	White root rot asymptomatic
Orchard A	AS89F	27.58	Positive	White root rot asymptomatic
Orchard A	AS81F	28.19	Positive	White root rot asymptomatic
Orchard A	AS56F	25.11	Positive	White root rot asymptomatic
Orchard A	AS84F	26.05	Positive	White root rot asymptomatic
Orchard A	AS90F	26.72	Positive	White root rot asymptomatic
Orchard A	AS65F	24.21	Positive	White root rot asymptomatic
Orchard A	AS66F	30.72	Positive	White root rot asymptomatic
Orchard A	AS108F	31.17	Positive	White root rot asymptomatic
Orchard A	AS70F	0	Negative	White root rot non-infected
Orchard A	AS1F	0	Negative	White root rot non-infected
Orchard A	AS61F	0	Negative	White root rot non-infected
Orchard A	AS115F	0	Negative	White root rot non-infected
Orchard A	AS5F	0	Negative	White root rot non-infected
Orchard A	AS60F	0	Negative	White root rot non-infected
Orchard A	AS62F	0	Negative	White root rot non-infected
Orchard A	AS72F	0	Negative	White root rot non-infected
Orchard A	AS9F	0	Negative	White root rot non-infected
Orchard A	AS111F	0	Negative	White root rot non-infected
Orchard B	S9W	25.88	Positive	White root rot symptomatic
Orchard B	S12W	24.81	Positive	White root rot symptomatic
Orchard B	S36W	22.42	Positive	White root rot symptomatic
Orchard B	S16W	22.41	Positive	White root rot symptomatic
Orchard B	S11W	25.14	Positive	White root rot symptomatic
Orchard B	S17W	26.42	Positive	White root rot symptomatic
Orchard B	S15W	24.31	Positive	White root rot symptomatic
Orchard B	S10W	29.47	Positive	White root rot symptomatic
Orchard B	S21W	27.45	Positive	White root rot symptomatic
Orchard B	S38W	32.66	Positive	White root rot symptomatic
Orchard B	AS9W	28.41	Positive	White root rot symptomatic
Orchard B	AS15W	9.75	Positive	White root rot asymptomatic
Orchard B	AS5W	29.26	Positive	White root rot asymptomatic
Orchard B	AS3W	28.42	Positive	White root rot asymptomatic
Orchard B	AS10W	28.66	Positive	White root rot asymptomatic
Orchard B	AS17W	22.02	Positive	White root rot asymptomatic
Orchard B	AS64W	24.2	Positive	White root rot asymptomatic
Orchard B	AS36W	22.76	Positive	White root rot asymptomatic
Orchard B	AS27W	25	Positive	White root rot asymptomatic
Orchard B	AS60W	25.81	Positive	White root rot asymptomatic
Orchard B	AS43W	0	Negative	White root rot non-infected
Orchard B	AS4W	0	Negative	White root rot non-infected
Orchard B	AS62W	0	Negative	White root rot non-infected
Orchard B	AS28W	0	Negative	White root rot non-infected
Orchard B	AS58W	0	Negative	White root rot non-infected
Orchard B	AS58W	0	Negative	White root rot non-infected
Orchard B	AS67W	0	Negative	White root rot non-infected
Orchard B	AS65W	0	Negative	White root rot non-infected
Orchard B	AS46W	0	Negative	White root rot non-infected
Orchard B	AS34W	0	Negative	White root rot non-infected

## Sheet: Table S3
Supplementary Table S3: The number of ASVs in each taxonomic classification group (Bacteria and Fungi) for both Orchard A and Orchard B
Taxonomy
Taxonomic classification	Bacteria		Fungi
	Orchard A	Orchard B	Orchard A	Orchard B
Phyla	108	103	12	11
Classes	62	66	52	49
Orders	133	121	103	95
Families	307	303	203	193
Genera	705	714	493	702

## Sheet: Table S4
Supplementary Table S4: The unique bacterial genera from Orchard A between WRR-S, WRR-N and WRR-AS categories from rhizopshere soil samples of avocado trees
WRR-AS	WRR-N	WRR-S
Angustibacter	A21b	Phaselicystis
Armatimonadales	Hydrogenispora	Asanoa
Rhizobacter	AKYG580	Aurantisolimonas
Methylobacterium-Methylorubrum	Methylocaldum	YC-ZSS-LKJ147
Flavitalea	Plantactinospora	Delftia
Crossiella	KI89a_clade	Methylocella
Paenibacillus	BD2_11_terrestrial_group	P3OB-42
Craurococcus-Caldovatus	OM27_clade	Rhodopseudomnas
Anaeromyxobacter	Kitasatospora	Flavihumibacter
Limnobacter	Methylibium	Subgroup_9
Rubellimicrobium	Symbiobacterium	Aeromicrobium
[Ruminococcus]_torgues_group	Lautropia	LWQ8
Myxococcus	JG36-TzT-191
Solitalea	Litorilinea
JG36-GS-52	DO5-2
Phycicoccus	Plot4-2H12
AKYG1722	Longispora
Cellulosimicrobium	Hamadaea
URHD0088	Sorangium
Rhodoblastus	Leptothrix
	Polycyclovorans
	Subgroup_13
	Hephaestia
	Povalibacter
	Chitinophaga

## Sheet: Table S5
Supplementary Table S5: The unique bacterial genera from Orchard B between WRR-S, WRR-N and WRR-AS categories from rhizopshere soil samples of avocado trees
WRR-AS	WRR-N	WRR-S
B1-7BS	Hamadaea	Methylibium
Chryseobacterium	Niastella	Dinghuibacter
Rubrobacter	Fimbriimonadaceae	Luteolibacter
Babeliales	[Renibacterium]_salmoninarum_group	UTCFX1
Tundrisphaera	Phaselicystis	Thermomonas
Subgroup_11	Bdellovibrio	Sphingopyxis
SAR324_clade(Marine_group_B	Planosporangium	Pedobacter
Pla_leneage	HSB_OF53-F07	Flavihumibacter
SMsD12	Methylovirgula	Parafilimonas
URHD0088	Paucibacter	Bosea
Vulgatibacter	DO5-2	Ahniella
TM7a	Frankia	Anaeromyxobacter
Terracidiphilus	Rhizorhapis	Streptacidiphilus
Friedmanniella	P2-11E	Micropepsaceae
Xanthobacteraceae	Flexivirga	Elev-16S-573
Dadabacteriales	OM27_clade	Humibacter
Vermiphilaceae	Pseudorhodoplanes	Blfdi19
Plactomicrobium	Entotheonellaceae	Novosphigobium
	Alkanibacter	Qipengyuania
	Subgroup_18	966-1
	Luteibacter	Pseudoxanthomonas
		CO119
		Caulobacter
		Terrabacter
		Agromyces
		Subgroup_26

## Sheet: Table S6
Supplementary Table S6: The unique fungal genera from Orchard A between WRR-S, WRR-N and WRR-AS categories from rhizosphere soil samples of avocado trees
WRR-AS	WRR-N	WRR-S
Sistotrema	Fonsecaea	Remotididymella
Sesquicillium	Preussia	Bimuria
Myrmecridium	Ophiocordyceps	Furcasterigmium
Lophiostoma	Sodiomyces	Immersiella
Schizothecium	Rectifusarium	Campylocarpon
Physisporinus	Sirastachys	Dictyocheirospora
Chaetosphaeria	Lecanicillium	Rhynchogastrema
Periconia	Linnemannia	Stephanonectria
Mollisa	Xylaria	Neocucurbitaria
Microdochium	Purpureocillium	Pseudodactylaria
Bartalinia	Nigrospora	Pseudochaetosphaeronema
Arxiella	Collarina	Westerdykella
Anthopsis	Pleurotheciella	Pseudopithomyces
	Podilla	Yunnania
	Brunneofusispora
	Collariella
	Helicoma
	Calvatia
	Niesslia
	Bipolaris
	Neoroussoella
	Gliomastix

## Sheet: Table S7
Supplementary Table S7: The unique fungal genera from Orchard B between WRR-S, WRR-N and WRR-AS categories from rhizosphere soil samples of avocado trees
WRR-AS	WRR-N	WRR-S
Gliomastix	Acrophialophora	Lophiostoma
Discosia	Vanrija	Fibulochlamys
Articulospora	Marquandomyces	Endophragmiella
Diplodia	Penicillifer	Pochonia
Pleurotheciella	Entoloma	Subulicystidium
Corylicola	Melanocarpus	Xenoacremonium
Pleiocarpon	Stylonectria	Stagonosporopsi
Auxarthron	Keithomyces	Bisifusarium
Scutellinia	Pectenia	Serendipita
Albifimbria	Phaeoisaria	Colletotrichum
Phaeodothis	Cephalotrichum	Ascocoryne
Parascedosporium	Arachnotheca	Gibellulopsis
Scolecobasidium	Lecanicillium	Paramycosphaerella
Leptobacillium	Neurospora	Schizothecium
Distoseptispora	Pseudogymnoascus	Paragibellulops
Keissleriella	Arachnomyces	Bipolaris
	Myceliophthora	Neoroussoella
	Calvatia	Vishniacozyma
	Kernia	Lecythophora
	Campylocarpon	Geotrichum
	Gamsia	Oidiodendron
		Populomyces
		Cutaneotrichosporon
		Nigrospora
		Verticillium

## Sheet: Table S8
Supplementary Table S8 : Soil physicochemical properties of rhizosphere soil samples collected from Orchard A in 2021 growing season
Orchard	Sample name	EC (mS/cm)	N-NO2 (mg/kg)	N-NO3 (mg/kg)	N-NH4 (mg/kg)	Na (mg/kg)	S (mg/kg)	Al (mg/kg)	Mn (mg/kg)	Cu (mg/kg)
Orchard A	WRR-S	185.5 ±25,2b	0.36±0,05a	27.92 ±5,75a	13.46±1,27a	50.53 ±5,8a	32.65 ±9,01a	1209.2 ±48,0a	49.52 ±2,81a	81.31 ±5,1a
	WRR-AS	384.9 ±5,3a	0.41 ±0,02a	32.27 ±2,5a	17.75 ±1,4ab	143.31 ±4,81b	39.39 ±1,82ab	1204.5 ±29,2a	91.51 ±2,90b	86.94 ±4,05a
	WRR-N	217.6±7,7b	0.39±0,09a	30.33 ±2,08a	22.67±1,3bc	199.35 ±9,6c	40.31±9,1,59bc	1168.6 ±28,8a	84.89 ±4,15b	92.19 ±3,30a

## Sheet: Table S9
Supplementary Table S9: Soil physicochemical properties of rhizosphere soil samples collected from Orchard B in 2021 growing season
Orchard	Category	EC (mS/cm)	N-NO2 (mg/kg)	N-NO3 (mg/kg)	N-NH4 (mg/kg)	Na (mg/kg)	S (mg/kg)	Al (mg/kg)	Mn (mg/kg)	Cu (mg/kg)
Orchard B	WRR-S	588.09 ±7a	0.15±0,02a	171.83 ±3,5a	10.93 ±2,26a	60.51 ±7,1a	25.06±7,1a	1073.1 ±25,2a	30.95±4,42a	100.98 ±5,96a
	WRR-AS	324 ±17,2b	0.23±0,03a	76.05 ±1,36b	7.23 ±0,73a	47.95±6,8a	36.93±2,01a	1233.9 ±38,5a	41.24 ±5,44a	101.59 ±2,78a
	WRR-N	382.2 ±6,9b	0.35 ±0,02a	90.95±9,4b	11.77±2,4a	187.9 ±4,4b	32.07 ±3,84a	1000.18 ±11a	69.67 ±2,7b	116.4 ±4,74a

[truncated: 2 more sheets: Table S10, Table S11]
